# Supplementary material for: Ectomycorrhizal Community Shifts at a Former Uranium Mining Site
Source: J Fungi (Basel). 2023 Apr 18;9(4):483. doi: 10.3390/jof9040483 (PMC10144560; doi:10.3390/jof9040483)
Supplement: Supplementary file 1 [file jof-09-00483-s001.zip]

Archive with 1 entries (1 files):
- jof-2279534-supplementary.pdf
